# Supplementary material for: Fabrication of Nitrogen-Doped Carbon@Magnesium Silicate Composite by One-Step Hydrothermal Method and Its High-Efficiency Adsorption of As(V) and Tetracycline
Source: Materials (Basel). 2023 Jul 29;16(15):5338. doi: 10.3390/ma16155338 (PMC10420030; doi:10.3390/ma16155338)
Supplement: Supplementary file 1 [file materials-16-05338-s001.zip]

Archive with 1 entries (1 files):
- materials-2482621-supplementary.pdf
